# Supplementary material for: Bioluminescent-Inhibition-Based Biosensor for Full-Profile Soil Contamination Assessment
Source: Biosensors (Basel). 2022 May 19;12(5):353. doi: 10.3390/bios12050353 (PMC9138560; doi:10.3390/bios12050353)
Supplement: Supplementary file 1 [file biosensors-12-00353-s001.zip]

Archive with 1 entries (1 files):
- biosensors-1721558-supplementary.pdf
